# Supplementary material for: Characteristics of cardio-Cerebrovascular modulation in patients with generalized anxiety disorder: an observational study
Source: BMC Psychiatry. 2017 Jul 18;17:259. doi: 10.1186/s12888-017-1428-6 (PMC5516348; doi:10.1186/s12888-017-1428-6)
Supplement: Additional file 1: — Available data in patients with generalized anxiety disorder and healthy controls. Data of age, supine arterial pressure, standing arterial pressure, cerebral blood flow velocity, Heart rate, and HAMA score in patients with generalized anxiety disorder and healthy controls. (XLSX 14 kb) [file 12888_2017_1428_MOESM1_ESM.xlsx]

## Sheet: Sheet1
1GAD,2 Healthy control	Age	Supine arterial pressure	Standing arterial pressure	CBFV	Heart rate	HAMA
1	27	83	80	72	74	15
1	57	90	82	56	80	18
1	44	93	93	54	70	17
1	41	93	90	50	97	17
1	34	95	89	47	61	19
1	48	93	91	65	74	18
1	18	77	81	68	93	20
1	51	74	69	58	69	37
1	34	95	93	48	69	31
1	44	93	100	90	78	30
1	45	93	97	74	69	29
1	64	85	70	48	59	30
1	49	100	102	69	74	37
1	39	90	87	71	66	34
1	38	93	100	59	79	33
1	27	83	82	89	57	21
1	26	93	89	83	76	28
1	36	99	87	55	58	27
1	25	93	89	59	71	22
1	42	98	97	51	82	23
1	34	90	81	45	61	28
1	65	93	93	46	65	28
1	42	98	103	64	65	31
1	48	106	97	68	73	31
1	45	87	80	66	79	30
1	52	105	98	38	59	34
1	36	87	90	58	94	35
1	37	87	82	62	67	39
1	31	93	83	62	72	29
1	39	87	77	69	82	27
1	25	88	80	58	67	22
1	35	97	90	68	80	24
1	50	88	91	47	69	28
1	26	90	97	43	79	26
1	41	94	107	44	60	21
1	56	98	97	69	92	21
1	40	81	73	86	71	17
1	44	89	80	51	55	19
1	44	89	79	37	74	17
1	26	103	90	68	66	19
1	33	83	88	47	86	17
1	45	94	93	35	72	14
1	48	99	87	66	68	17
1	57	93	94	52	67	17
1	25	88	80	60	62	16
1	50	91	83	58	67	16
1	48	93	85	72	77	15
1	46	98	95	61	68	17
1	65	90	87	49	71	19
1	42	104	97	61	70	20
1	27	95	98	70	70	20
1	22	90	87	49	74	15
1	33	87	80	48	85	18
1	17	87	79	43	81	17
1	18	106	93	57	80	20
1	18	90	93	45	71	19
1	18	98	88	52	82	16
1	20	83	90	57	73	16
1	21	88	81	70	85	19
1	21	87	83	52	61	17
1	22	87	87	55	76	20
1	22	87	90	59	66	34
1	23	80	80	51	69	32
1	24	100	91	61	67	26
1	25	92	98	69	109	23
1	25	92	87	88	76	25
1	26	83	78	75	68	23
1	27	82	80	55	67	27
1	30	93	93	63	106	26
1	32	94	87	76	72	26
1	32	96	87	55	69	25
1	32	85	90	52	61	21
1	33	89	83	46	71	27
1	34	93	101	77	73	22
1	34	105	90	45	77	23
1	35	83	80	68	61	23
1	35	87	73	73	59	16
1	35	80	77	53	67	17
1	35	83	90	67	73	15
1	36	90	87	67	63	19
1	36	94	90	38	59	17
1	37	90	93	55	64	20
1	37	89	80	58	62	16
1	38	87	81	36	69	18
1	38	96	100	53	60	18
1	39	93	90	59	63	19
1	39	82	80	58	61	20
1	39	90	86	59	60	36
1	40	102	97	52	72	31
1	40	107	103	53	88	31
1	41	90	93	48	61	34
1	41	99	90	61	71	20
1	41	101	93	69	64	15
1	42	91	72	63	82	18
1	42	85	87	60	68	16
1	44	95	87	36	56	25
1	44	93	100	65	60	22
1	45	101	90	56	70	25
1	45	95	88	45	71	26
1	45	99	93	50	62	22
1	46	92	93	41	70	23
1	46	89	80	55	66	22
1	46	89	83	50	69	22
1	47	102	103	57	78	24
1	47	90	90	55	80	22
1	48	107	97	51	83	34
1	49	80	79	48	62	32
1	50	83	87	60	64	33
1	51	90	80	34	78	35
1	51	94	90	59	82	29
1	53	80	80	48	109	29
1	53	90	90	49	74	32
1	56	93	103	60	64	33
1	57	93	107	61	77	36
1	57	84	80	69	85	25
1	60	103	88	48	66	27
1	61	104	80	45	66	28
1	61	90	90	60	67	27
1	61	103	110	46	64	27
1	64	93	88	53	59	24
1	68	99	83	62	80	20
1	46	93	97	73	85	19
1	20	92	81	58	70	16
1	45	93	90	54	82	17
1	16	87	81	57	60	15
2	67	91	88	51	104	0
2	16	83	79	49	71	1
2	22	97	90	68	72	1
2	43	94	93	42	73	1
2	49	79	70	46	70	1
2	35	94	90	44	81	1
2	31	86	90	94	92	1
2	30	93	93	47	66	1
2	42	87	83	52	75	2
2	40	94	95	45	58	2
2	31	83	72	75	78	2
2	30	91	93	57	66	2
2	56	97	95	40	73	2
2	31	83	85	61	97	2
2	80	93	89	58	72	3
2	77	86	87	66	63	3
2	26	93	99	67	82	3
2	25	83	87	67	63	3
2	27	79	77	62	70	3
2	40	83	85	85	54	3
2	46	89	83	64	79	3
2	56	89	79	62	71	3
2	50	95	93	64	74	4
2	28	97	86	61	71	4
2	17	87	79	61	82	4
2	40	99	87	63	86	4
2	30	90	97	55	70	4
2	43	93	87	67	76	5
2	19	89	87	67	71	5
2	19	83	90	47	79	6
2	46	85	77	64	62	6
2	21	98	91	60	67	6
2	39	91	86	51	80	6
